# Supplementary material for: Optimising the conservation of genetic diversity of the last remaining population of a critically endangered shrub
Source: AoB Plants. 2021 Jan 9;13(1):plab005. doi: 10.1093/aobpla/plab005 (PMC7885199; doi:10.1093/aobpla/plab005)
Supplement: plab005_suppl_Supplementary_Material [file plab005_suppl_supplementary_material.xlsx]

## Sheet: Adult Cohort
Sample	Population	Loci
		Lc53		Lc36		Lc65		Lc57		Lc18		Lc17		Lc60		Lc6		Lc26		Lc67		Lc1		Lc47		Lc71
24	1	121	121	138	138	294	294	93	97	104	104	123	123	186	186	97	107	155	179	146	146	203	203	238	238	315	317
30	1	117	117	136	141	0	0	89	89	98	112	113	119	182	182	101	103	159	173	0	0	203	203	0	0	0	0
31	1	121	121	136	141	292	312	89	97	104	110	101	125	0	0	97	101	159	175	0	0	203	203	0	0	315	317
32	1	117	121	136	136	292	294	89	89	98	98	123	123	186	186	95	97	159	173	149	152	219	219	0	0	0	0
36	1	121	121	136	139	294	318	89	93	98	102	119	123	180	180	0	0	171	171	0	0	203	204	0	0	315	317
40	1	117	117	136	136	0	0	89	91	98	104	101	119	180	180	99	111	0	0	146	146	203	204	0	0	0	0
45	1	119	119	136	136	292	292	93	97	98	102	125	125	180	180	95	97	169	177	149	149	205	217	240	242	317	317
50	1	115	117	136	138	292	292	91	91	98	98	115	123	180	186	97	99	173	179	146	146	205	215	240	242	317	345
55	1	121	121	136	139	334	334	89	93	98	104	119	125	172	172	97	101	155	171	146	146	203	205	240	240	315	323
60	1	115	115	136	136	338	338	91	107	98	98	115	119	182	186	97	103	157	201	146	149	204	204	240	242	317	321
61	1	115	115	136	151	294	294	89	93	104	110	117	123	188	188	99	101	161	161	152	175	203	204	240	242	317	317
62	1	121	121	136	208	0	0	91	91	102	102	101	101	174	174	87	95	161	209	149	152	204	204	238	240	317	317
63	1	115	115	136	151	292	292	89	97	102	102	117	119	180	180	99	101	169	201	152	175	205	205	240	242	315	315
64	1	0	0	136	136	294	294	89	97	98	102	117	119	180	180	95	99	157	159	175	175	204	219	240	240	315	315
65	1	117	117	136	136	292	292	93	97	98	110	117	117	172	186	97	99	155	157	146	175	204	219	240	240	315	315
66	1	121	121	136	139	292	292	91	91	98	104	119	119	186	186	97	99	205	209	146	146	203	203	240	240	317	317
67	1	115	115	141	154	292	292	93	97	98	98	125	125	0	0	87	101	175	175	146	175	203	204	240	240	315	317
68	1	123	123	136	136	292	292	93	97	98	98	123	123	0	0	97	107	171	177	146	152	203	203	246	248	317	354
69	1	121	121	136	136	292	292	91	95	102	104	101	119	180	180	95	97	165	171	146	146	205	205	240	240	317	317
70	1	121	121	136	136	0	0	89	97	102	110	113	133	180	186	95	99	161	171	146	146	205	205	240	240	315	315
71	1	119	119	139	139	292	292	89	95	102	102	123	123	180	186	87	111	155	175	146	159	204	204	240	240	315	315
72	1	121	121	136	136	292	292	89	89	98	102	109	109	176	186	97	103	159	161	149	175	203	203	240	242	317	317
73	1	119	119	136	139	292	292	89	91	98	98	119	119	174	174	87	97	161	161	146	176	203	204	238	240	317	347
74	1	121	121	139	154	292	292	89	91	102	102	0	0	186	186	97	99	155	155	146	176	203	203	240	240	317	321
76	1	117	117	136	139	328	330	95	97	98	98	119	119	180	186	95	97	169	169	149	149	204	204	240	240	317	317
80	1	115	117	136	136	292	296	91	91	104	104	101	123	0	0	87	101	159	173	146	146	204	204	240	242	321	321
85	1	115	117	139	141	292	292	91	91	102	102	125	125	174	186	97	101	169	227	143	175	203	204	238	240	315	315
90	1	121	121	136	139	294	294	91	95	98	98	123	123	176	186	97	99	155	159	146	172	204	205	238	240	317	317
95	1	121	121	136	136	292	292	93	93	104	104	119	121	180	180	97	111	175	177	146	146	203	204	240	242	317	323
100	1	121	121	136	136	292	296	91	91	98	102	101	101	180	186	101	105	175	175	146	146	203	203	240	240	317	317
105	1	117	117	136	136	292	292	91	91	98	98	119	119	176	186	99	103	169	201	143	152	203	204	240	240	317	317
110	1	117	121	136	154	294	294	91	91	104	104	119	125	186	198	87	97	0	0	143	152	204	204	238	238	315	345
111	1	143	143	136	138	0	0	91	91	98	98	123	125	180	180	97	97	169	175	172	172	203	203	240	240	317	317
112	1	121	121	138	151	292	292	91	91	102	102	123	127	186	186	101	101	171	199	146	146	204	219	240	240	317	317
113	1	115	115	136	136	292	292	91	91	102	104	113	121	172	172	87	101	171	177	146	149	203	204	240	240	317	317
114	1	121	121	136	136	0	0	89	91	98	98	119	123	174	186	101	103	155	155	146	175	203	203	240	240	317	321
115	1	121	121	136	136	334	334	89	93	98	102	123	123	182	186	95	101	171	175	146	149	203	203	240	240	315	315
116	1	121	121	136	138	294	294	89	89	98	102	117	117	180	186	99	101	159	165	172	175	203	219	238	240	317	317
117	1	121	121	136	138	292	292	89	93	98	102	121	121	180	180	101	101	161	175	149	149	203	203	240	242	345	347
118	1	121	121	136	136	292	292	93	93	106	110	101	123	0	0	99	111	171	175	168	175	203	203	240	240	315	317
119	1	121	121	151	154	292	292	89	91	98	98	101	119	186	186	95	97	203	203	146	146	204	205	240	240	317	343
120	1	119	121	136	138	292	292	89	91	102	102	117	119	180	180	0	0	161	177	152	168	203	203	240	240	317	354
121	1	115	115	136	139	304	304	89	89	102	102	119	123	0	0	99	103	171	171	152	172	204	204	238	238	315	315
123	1	121	121	136	154	292	292	91	91	98	102	115	119	0	0	101	101	171	171	149	172	204	204	238	242	317	343
124	1	115	115	136	139	292	292	91	97	102	102	125	125	186	186	99	111	161	175	175	175	204	205	238	240	317	317
126	1	121	121	136	136	292	294	91	91	102	104	117	117	174	180	97	101	199	199	146	146	203	219	240	240	315	315
127	1	117	121	139	151	0	0	89	93	98	102	0	0	186	186	95	99	173	175	175	175	204	204	240	240	315	345
128	1	115	115	136	138	310	310	89	93	98	98	123	125	180	180	87	99	171	175	149	149	203	203	240	242	315	354
129	1	115	115	136	139	292	304	89	97	98	102	123	125	172	172	95	99	171	171	143	172	203	203	238	240	354	354
130	1	115	117	136	136	292	304	89	99	102	102	117	123	174	180	95	103	159	203	146	175	204	204	240	242	317	317
131	1	121	121	136	139	0	0	93	95	98	102	119	119	0	0	87	99	159	169	146	152	204	204	238	240	317	317
132	1	115	117	136	139	292	304	89	89	98	102	133	133	174	180	95	97	169	173	143	176	203	204	240	246	315	315
133	1	121	121	136	151	0	0	91	91	98	98	119	133	182	182	97	103	169	173	143	146	204	204	240	240	0	0
134	1	117	117	136	151	292	292	91	91	98	98	109	117	180	180	101	101	197	199	152	175	205	205	240	240	317	349
140	1	121	121	136	136	294	294	89	93	98	108	119	119	190	190	87	95	169	171	175	175	204	211	240	242	317	317
145	1	121	121	136	154	294	294	89	89	116	116	123	133	174	182	95	101	155	177	172	175	203	203	240	242	317	317
150	1	121	121	136	136	0	0	91	95	98	98	115	121	172	180	87	101	155	177	152	175	204	204	240	244	321	323
155	1	121	121	136	151	292	292	91	91	102	110	125	141	188	198	87	87	199	199	146	175	203	203	240	242	317	343
160	1	121	121	136	136	292	292	89	95	98	102	119	119	186	186	99	99	177	211	146	176	204	204	240	242	315	315
165	1	121	121	139	154	292	292	89	89	102	104	0	0	186	186	99	101	159	177	146	172	205	205	242	242	0	0
170	1	115	117	136	139	292	310	89	95	98	102	123	123	172	172	99	101	177	199	149	175	204	205	240	242	345	349
175	1	121	121	136	154	290	292	93	97	98	104	121	121	174	174	97	103	161	161	149	149	204	204	238	238	343	349
180	1	117	117	139	154	294	294	91	91	98	102	0	0	180	186	95	107	173	201	143	152	204	204	242	242	315	321
185	1	117	117	136	139	294	298	89	89	98	102	121	141	174	174	97	99	177	201	152	175	204	219	242	244	345	354
190	1	121	121	136	154	290	308	89	95	102	106	113	115	182	182	99	101	161	175	143	175	203	203	240	242	317	347
195	1	121	121	136	154	338	338	89	107	98	102	119	123	182	182	87	103	165	169	152	152	203	204	240	240	315	343
200	1	121	121	136	136	292	292	89	93	104	104	119	121	176	176	97	97	159	161	146	175	204	204	242	242	343	345
205	1	121	121	136	154	292	298	89	95	102	110	117	121	0	0	97	99	161	161	146	152	204	205	240	240	317	317
208	1	121	121	136	136	0	0	89	93	102	102	119	125	176	176	87	95	165	171	152	175	203	204	242	242	317	349
215	1	119	121	136	136	294	294	89	89	98	102	119	123	182	182	99	101	165	171	146	146	204	204	240	240	315	315
220	1	121	121	136	141	292	304	89	93	102	102	115	121	172	172	87	95	161	177	146	149	204	204	240	242	347	349
225	1	121	121	136	136	294	294	91	93	102	112	125	125	174	174	97	101	159	175	149	176	203	204	240	240	315	315
230	1	121	121	139	151	0	0	91	97	102	102	101	101	180	186	87	103	199	199	149	149	204	229	238	240	315	315
235	1	121	121	136	136	294	294	91	91	104	116	125	125	186	186	87	101	159	171	149	149	203	204	240	242	317	354
240	1	115	115	136	139	292	292	89	91	98	102	101	119	188	196	97	99	159	201	143	175	203	221	240	242	317	317
245	1	119	119	136	154	0	0	91	97	102	102	115	115	180	180	0	0	175	175	149	149	204	204	240	240	317	347
250	1	121	121	136	136	298	298	93	97	98	98	119	119	186	186	99	107	159	161	149	149	203	203	238	240	321	321
255	1	121	121	136	139	0	0	89	97	98	98	115	121	0	0	95	99	159	201	146	175	203	203	240	244	317	317
260	1	117	117	136	136	292	294	91	91	110	110	119	123	172	180	97	101	173	183	149	172	203	204	240	240	315	317
265	1	117	121	139	154	292	292	91	91	98	102	119	121	180	180	97	99	171	171	146	175	203	219	238	240	317	323
270	1	115	115	139	151	292	292	89	93	104	104	123	125	180	180	95	97	159	159	146	149	203	205	240	240	315	345
275	1	117	117	136	139	292	304	91	91	102	104	119	125	174	174	89	95	161	171	149	176	203	204	240	240	317	317
280	1	115	117	136	138	292	292	91	93	102	102	115	121	180	180	95	99	161	177	143	152	203	203	238	240	311	317
285	1	121	121	136	136	290	292	89	91	98	98	125	125	180	180	97	101	199	199	152	175	204	219	238	240	317	343
290	1	121	121	136	139	298	298	97	107	104	104	125	125	174	174	97	99	169	171	149	175	203	203	240	240	321	347
295	1	121	121	139	154	292	292	89	89	108	108	119	119	180	186	103	103	173	175	152	168	0	0	238	240	317	343
300	1	121	121	136	138	292	292	91	91	0	0	119	123	188	188	95	103	235	237	146	146	204	204	240	240	317	317
305	1	143	143	136	136	292	294	91	91	102	108	121	123	174	174	87	99	235	237	149	149	203	205	242	242	315	347
310	1	143	143	136	136	292	292	91	91	98	104	101	125	174	174	97	101	169	173	149	149	203	204	238	240	321	345
315	1	115	117	136	136	294	308	91	91	98	98	117	123	176	176	97	103	159	203	146	175	203	203	238	240	315	315
320	1	115	117	136	136	292	292	91	91	98	108	117	133	180	180	97	103	173	175	146	149	203	223	238	240	323	343
325	1	121	121	136	138	294	294	91	93	98	102	113	121	188	188	95	99	161	161	143	172	204	204	240	240	317	354
330	1	115	117	136	136	338	338	89	93	98	112	117	117	186	196	99	99	165	191	146	176	205	205	240	240	315	321
335	1	115	121	138	154	294	318	93	93	102	110	0	0	188	196	95	97	235	237	146	175	203	204	238	242	317	317
340	1	117	121	136	136	294	294	89	95	102	102	123	125	174	182	97	99	175	175	152	175	203	204	240	240	317	343
345	1	117	121	136	139	292	292	91	91	102	104	119	119	186	186	87	101	159	201	143	146	203	203	240	240	317	349
350	1	121	121	136	136	292	292	91	91	102	102	123	123	180	186	99	101	155	159	146	149	203	203	240	240	315	317
355	1	119	119	136	154	0	0	91	97	102	102	115	115	180	180	0	0	175	175	149	149	204	204	240	240	317	347
360	1	115	115	136	138	292	292	91	91	98	102	123	123	186	186	101	101	171	199	149	149	205	205	240	240	317	317
365	1	121	121	136	136	292	292	91	91	102	110	125	125	180	186	97	99	171	171	149	175	203	203	238	240	311	347
370	1	115	117	136	136	292	292	89	89	98	104	119	125	186	186	95	99	157	169	146	146	205	205	240	240	317	317
375	1	121	121	138	138	292	294	91	93	102	102	123	123	172	172	87	99	155	205	146	146	205	207	240	240	317	317
380	1	115	117	136	154	294	294	89	93	98	98	123	125	180	180	95	99	175	177	152	172	205	205	240	240	317	317
390	1	119	119	136	136	0	0	97	97	98	98	125	125	180	180	99	99	169	175	146	175	204	217	242	242	315	315
395	1	121	121	136	136	292	292	91	93	98	98	101	101	180	180	95	97	159	169	152	175	203	207	240	240	315	317
400	1	121	121	136	151	292	298	91	95	108	110	115	115	176	176	95	97	157	175	149	149	204	204	240	240	315	317
405	1	121	121	136	138	292	294	89	95	102	102	119	125	172	172	87	95	171	211	146	149	203	204	240	240	317	321
410	1	119	119	138	141	292	292	91	93	98	102	117	117	174	186	99	101	159	159	146	149	204	204	240	240	317	317
415	1	121	121	136	138	294	294	91	91	98	98	121	123	172	180	99	111	201	227	149	149	204	217	240	242	317	317
420	1	117	121	136	139	292	294	91	95	102	102	121	125	180	180	99	109	155	171	143	175	203	204	242	242	343	349
425	1	115	115	136	136	292	292	91	97	98	106	117	119	174	174	87	99	157	211	146	146	204	204	238	240	317	321
430	1	115	117	136	139	292	294	95	95	98	98	101	115	172	180	87	95	161	173	146	149	204	204	238	240	315	317
435	1	117	121	138	151	292	292	93	93	98	102	117	123	180	180	87	99	175	175	143	143	207	207	240	242	317	321
440	1	121	121	136	141	292	292	93	93	102	102	123	123	186	200	97	99	161	165	146	149	204	205	240	240	315	315
445	1	121	121	138	141	292	292	91	93	102	102	125	125	186	186	97	103	161	161	149	175	203	204	240	242	315	315
450	1	121	121	136	136	294	304	89	89	98	110	123	123	180	186	95	97	169	171	143	143	204	204	238	240	317	347
455	1	121	121	136	136	292	292	89	93	98	110	113	125	182	182	87	99	0	0	172	175	203	219	240	240	321	349
460	1	117	117	138	138	294	316	91	91	106	106	101	123	180	180	97	101	159	195	146	146	204	204	240	242	317	317
465	1	121	121	136	136	292	292	91	91	98	98	125	125	0	0	95	107	155	171	146	175	203	205	240	240	315	315
470	1	121	121	136	139	290	290	89	97	102	102	123	123	186	186	97	99	161	161	149	152	205	205	240	246	315	323
475	1	121	121	138	138	298	298	91	93	102	102	117	117	182	182	101	101	161	173	149	152	0	0	240	240	315	317
480	1	121	121	136	157	292	292	93	97	98	102	117	119	186	186	97	101	155	171	143	146	219	219	238	240	321	343
485	1	121	121	136	139	292	292	89	97	98	98	0	0	180	186	87	89	159	169	146	176	204	204	240	240	317	317
490	1	121	121	139	208	0	0	91	97	98	98	115	117	0	0	101	103	229	229	146	149	204	204	240	242	317	317
495	1	115	115	136	138	334	334	95	97	98	98	125	125	180	180	95	97	159	161	152	152	204	204	238	240	321	347
500	1	121	121	136	154	292	292	89	89	110	110	0	0	180	186	89	97	173	199	152	152	0	0	240	240	317	317
505	1	115	117	136	151	294	294	89	97	102	108	115	119	180	180	95	99	157	171	146	146	203	204	240	240	317	317
510	1	121	121	136	138	292	292	91	93	98	104	117	117	180	186	101	109	169	175	152	152	204	219	242	242	315	323
520	1	121	121	136	136	292	292	91	91	98	98	117	125	182	182	97	103	159	159	0	0	204	204	238	240	345	345
525	1	121	121	136	136	294	294	93	99	98	102	119	119	0	0	99	101	161	179	146	149	203	203	240	240	315	321
530	1	115	115	139	141	292	292	87	97	102	102	101	125	0	0	95	101	169	173	152	175	204	204	240	240	315	349
535	1	121	121	138	151	292	292	91	93	98	102	101	133	180	180	99	103	199	199	146	176	203	204	240	242	315	317
540	1	115	115	136	136	294	294	89	93	98	102	101	101	180	180	101	101	171	199	146	146	203	203	240	240	343	345
550	1	115	117	136	136	292	292	91	95	102	112	117	119	198	198	97	97	171	173	152	172	204	204	240	240	315	323
555	1	121	121	157	157	292	292	91	97	98	98	117	117	178	180	87	95	159	161	143	152	205	217	240	240	315	323
560	1	0	0	136	136	292	292	95	97	104	104	117	117	186	186	97	101	167	171	149	175	219	219	238	240	317	354
565	1	115	115	136	151	292	292	93	97	110	110	113	123	182	190	101	101	159	181	146	146	203	219	242	246	317	317
570	1	121	121	136	136	292	292	89	97	104	110	113	125	186	186	101	107	161	161	146	149	204	204	240	240	315	315
575	1	119	121	136	154	292	292	89	93	102	102	113	125	176	176	101	107	177	177	149	175	204	205	240	242	317	323
580	1	121	121	136	141	294	294	87	91	98	102	117	121	174	180	89	107	159	169	149	149	204	204	238	242	317	317
585	1	121	121	136	151	294	294	89	91	98	102	117	117	186	186	89	99	171	171	143	175	203	203	240	240	317	317
589	1	0	0	136	141	294	294	93	93	102	110	113	121	198	198	99	109	161	171	146	176	204	219	242	248	315	315
595	1	117	117	136	151	0	0	91	91	102	102	119	119	174	180	97	101	203	203	149	149	204	204	240	240	317	317
600	1	121	121	136	136	292	292	89	97	98	98	119	119	180	186	95	101	157	171	146	149	203	203	240	240	311	321
605	1	119	121	136	139	292	292	89	93	98	98	115	115	180	186	97	99	159	169	146	149	204	205	240	240	317	345
610	1	121	121	136	151	292	292	91	93	98	102	121	121	180	180	0	0	155	199	146	146	204	204	242	242	317	354
615	1	115	115	136	151	292	292	93	95	98	102	121	123	186	186	0	0	171	175	146	176	204	205	240	240	317	321
620	1	121	121	136	136	334	334	93	97	98	104	113	119	180	180	97	97	173	199	168	175	204	204	240	240	315	317
625	1	115	115	136	136	294	294	91	97	102	102	125	125	180	190	99	99	159	159	146	149	203	204	238	240	315	345
630	1	0	0	136	180	292	292	93	97	98	98	123	123	180	186	95	99	159	175	149	176	204	204	242	246	317	321
635	1	115	117	138	154	0	0	91	91	102	102	115	125	172	172	87	97	159	177	149	149	203	217	240	242	317	321
640	1	0	0	136	136	292	292	89	93	98	98	117	117	172	172	97	99	161	171	146	146	0	0	240	240	315	323
645	1	121	121	136	139	292	292	89	93	98	108	125	133	176	180	103	109	179	199	149	175	204	205	240	240	315	354
650	1	121	121	136	138	292	292	89	95	98	106	117	119	172	172	95	101	165	171	175	175	204	204	240	248	323	354
655	1	0	0	151	154	292	292	89	89	102	102	0	0	0	0	99	101	173	175	146	146	203	204	240	240	345	354
660	1	117	121	136	136	0	0	91	91	102	104	119	133	174	174	95	99	159	205	149	149	204	204	240	242	315	315
665	1	121	121	136	141	290	294	91	91	110	110	119	133	180	180	95	99	201	201	146	149	204	204	240	242	317	323
670	1	121	121	138	138	294	294	91	93	102	102	123	123	0	0	97	99	179	211	149	149	203	203	240	240	317	321
675	1	117	121	0	0	294	294	91	91	98	102	117	123	180	180	97	99	159	169	146	149	203	204	240	240	317	349
680	1	121	121	136	136	292	292	91	91	98	98	123	123	180	190	95	97	191	199	146	146	203	203	240	240	321	343
685	1	121	121	138	141	292	292	93	95	98	98	113	125	176	182	99	101	161	161	168	176	204	204	238	248	317	323
690	1	121	121	136	136	290	290	93	93	104	104	101	101	180	180	99	103	159	175	146	146	204	204	240	242	315	323
695	1	117	121	136	151	0	0	93	95	110	110	123	125	180	180	99	99	165	169	146	146	0	0	240	240	317	349
700	1	121	121	136	136	298	304	91	91	102	102	121	121	180	186	97	97	159	203	146	172	204	205	240	244	317	323
705	1	121	121	136	180	298	298	91	93	98	102	117	125	174	174	97	99	161	161	146	146	204	217	240	244	315	315
710	1	117	121	136	136	292	292	91	91	102	102	115	115	180	186	95	99	161	165	146	168	204	204	242	242	343	345
715	1	117	121	136	136	292	292	91	97	98	98	119	119	186	190	101	101	165	173	146	146	203	203	238	240	315	317
720	1	117	117	136	136	292	292	91	97	98	104	119	119	186	190	101	101	159	173	146	175	203	205	238	240	315	317
725	1	0	0	136	151	292	292	89	97	98	98	119	119	0	0	101	101	165	171	146	146	203	203	238	242	315	317
730	1	117	121	136	138	292	292	91	91	98	98	119	119	172	172	101	101	165	201	146	146	203	204	240	240	317	354
735	1	121	121	136	138	292	292	93	95	98	102	119	119	186	186	0	0	159	159	146	146	204	204	240	246	315	347
740	1	117	117	136	136	292	292	89	97	98	104	119	119	172	186	99	101	161	161	146	175	203	204	238	244	317	321
745	1	115	121	136	154	290	292	93	97	98	98	121	133	172	172	97	101	169	175	146	149	203	204	240	240	317	317
750	1	121	121	136	138	292	292	89	97	98	98	123	125	180	180	97	101	0	0	146	172	204	204	240	240	315	317
755	1	0	0	136	136	296	296	91	91	98	102	115	119	196	196	89	95	159	161	168	175	203	204	240	242	317	323
760	1	121	121	136	154	292	292	91	97	102	102	125	133	188	198	97	101	171	171	146	149	203	203	240	248	315	315
765	1	115	115	136	154	292	292	91	93	98	102	113	121	186	186	101	101	199	199	146	146	204	204	240	240	317	323
770	1	121	121	136	136	292	292	89	93	104	104	109	109	172	180	97	99	165	199	146	149	204	204	240	240	317	317
780	1	121	121	136	151	292	292	97	97	106	106	115	119	180	180	97	103	171	171	146	149	203	203	238	238	317	349
785	1	117	121	136	151	292	292	91	97	98	98	119	133	174	180	97	103	159	171	149	172	203	203	240	240	345	354
790	1	117	121	136	136	292	292	91	97	0	0	0	0	0	0	99	101	179	199	146	146	203	204	240	242	317	321
795	1	115	117	154	180	292	292	91	93	98	110	125	133	180	186	87	99	169	199	146	175	204	205	240	240	315	317
800	1	117	117	138	154	292	292	91	91	98	102	101	101	0	0	95	99	169	209	146	152	204	205	240	242	315	315
805	1	121	121	136	157	292	294	91	91	102	106	121	133	180	200	101	107	161	171	149	152	203	204	240	242	315	315
810	1	121	121	136	136	292	292	93	95	98	98	101	119	180	180	99	101	175	175	146	149	203	205	240	240	315	317
815	1	121	121	136	136	292	292	89	99	98	98	119	125	174	174	99	99	161	165	146	146	203	203	240	240	315	345
820	1	121	121	136	136	334	334	91	91	102	102	113	113	180	186	95	99	159	181	175	175	203	204	240	248	317	317
825	1	121	121	136	136	292	292	91	91	98	98	119	119	174	180	99	101	159	179	146	146	203	204	240	240	315	345
830	1	121	121	136	136	296	296	89	91	98	98	119	119	0	0	99	99	175	175	172	175	204	205	240	240	345	354
835	1	121	121	136	141	0	0	89	95	98	104	119	119	180	180	99	103	171	171	152	172	204	205	240	242	317	317
840	1	117	117	136	136	292	292	89	91	98	102	119	119	180	180	99	99	201	201	146	149	204	204	240	240	317	343
845	1	121	121	141	141	292	292	95	97	98	104	119	119	180	180	103	109	171	177	146	152	205	205	240	242	317	317
850	1	121	121	136	136	294	294	89	91	104	104	119	119	180	180	99	101	169	199	152	172	203	203	240	240	317	339
855	1	117	117	136	136	294	294	97	97	98	98	119	119	180	186	87	99	155	199	146	152	203	204	242	244	317	317
860	1	115	117	138	141	292	292	91	91	98	98	125	125	180	190	99	101	165	165	146	168	204	204	240	240	317	317
865	1	115	115	136	151	0	0	89	89	0	0	121	123	180	180	95	109	0	0	146	146	204	215	238	238	315	345
870	1	121	121	136	136	292	292	91	91	98	98	101	101	180	190	97	99	161	169	146	149	203	205	240	240	317	317
875	1	117	117	136	139	0	0	89	89	98	98	119	123	180	180	95	99	159	159	146	152	203	204	238	240	317	317
880	1	121	121	136	136	294	294	95	97	98	106	123	123	0	0	99	99	199	199	143	175	204	204	240	242	317	354
885	1	121	121	141	141	292	292	91	95	110	110	121	125	180	180	99	107	165	169	146	175	204	204	240	240	315	317
890	1	117	117	136	136	292	294	91	97	98	98	0	0	0	0	99	101	161	165	146	146	203	204	238	244	317	321
895	1	117	117	136	139	296	296	91	93	104	110	0	0	180	196	95	99	165	171	146	146	204	205	242	242	315	315
900	1	117	117	136	136	294	296	91	97	98	110	119	119	186	186	95	99	165	171	143	152	203	213	240	242	317	317
905	1	117	117	136	154	292	292	89	95	102	102	125	127	188	188	87	107	161	165	146	149	204	204	242	242	315	315
910	1	117	121	136	136	292	292	89	89	98	102	119	119	180	180	97	97	161	169	146	146	203	204	240	240	315	317
915	1	115	115	136	136	290	290	89	91	104	104	113	113	180	186	87	95	171	171	172	176	203	203	240	242	317	321
920	1	121	121	139	154	292	292	89	91	98	98	117	117	180	180	93	99	175	175	146	175	207	207	240	240	315	317
925	1	121	121	136	136	292	292	87	97	102	110	133	133	180	186	95	103	161	169	146	146	203	205	238	240	317	354
930	1	115	115	136	136	292	294	89	91	98	98	133	133	180	186	95	95	175	175	146	149	205	205	240	240	317	317
935	1	115	115	136	136	292	292	87	97	98	104	121	121	180	186	97	99	177	177	149	175	203	203	240	240	323	354
940	1	117	121	151	154	292	292	91	93	102	110	0	0	172	180	99	111	157	169	146	146	203	204	240	242	317	345
945	1	121	121	136	151	292	292	91	93	106	110	0	0	172	180	99	111	157	173	146	149	203	204	240	240	317	317
950	1	117	121	136	141	292	292	91	99	98	98	117	119	180	180	99	99	159	169	146	176	203	204	240	240	315	315
955	1	115	115	136	136	292	292	91	91	98	104	119	125	180	180	87	97	155	201	146	176	204	217	240	246	315	315
960	1	117	117	136	157	298	298	93	93	98	98	115	121	180	180	97	99	161	169	152	152	204	204	240	240	317	317
1001	1	115	117	136	136	292	292	91	93	98	98	123	123	172	186	97	99	155	155	175	175	204	204	240	240	317	317
1002	1	115	121	136	154	0	0	91	97	98	106	115	121	180	180	97	99	161	177	175	175	203	205	240	240	317	321
1003	1	119	119	138	141	0	0	95	95	102	102	119	123	172	172	97	101	159	169	149	149	203	203	238	240	317	345
1005	1	119	121	136	136	294	296	89	91	98	98	125	125	180	200	101	103	169	177	175	175	204	204	240	240	317	317
1006	1	121	121	136	136	292	294	89	107	98	98	119	119	186	188	89	99	169	199	175	175	203	203	240	240	317	317

## Sheet: Seedling Cohort
Sample	Population	Loci
		Lc53		Lc36		Lc65		Lc57		Lc18		Lc17		Lc60		Lc6		Lc26		Lc67		Lc1		Lc47		Lc71
1.1	1	119	119	185	185	292	292	95	95	102	102	123	123	180	186	87	111	155	175	146	146	204	204	240	240	315	315
1.2	1	119	119	185	185	292	292	95	95	102	102	123	123	180	186	97	111	155	155	146	146	204	204	240	240	0	0
1.3	1	119	119	139	185	0	0	89	95	102	102	123	123	186	186	87	87	175	175	146	146	0	0	240	240	315	315
2.1	1	115	115	136	136	292	292	89	97	102	102	117	117	188	188	101	101	169	169	152	152	205	205	240	242	315	315
2.2	1	115	115	136	151	292	292	89	97	102	102	117	119	180	180	99	101	169	169	152	175	205	205	240	242	315	315
2.3	1	115	115	136	151	292	292	89	97	102	102	117	119	180	180	99	99	169	201	152	175	205	205	240	242	315	315
2.6	1	115	115	136	151	292	292	89	97	102	102	117	119	180	180	99	101	169	201	152	152	205	205	240	242	315	315
2.7	1	115	115	136	136	292	292	89	97	102	102	117	119	180	180	99	101	169	169	152	175	205	205	240	242	315	315
2.9	1	115	115	151	151	292	292	97	97	102	102	117	119	188	188	99	101	169	201	152	175	205	205	240	240	315	315
2.1	1	115	115	151	151	292	292	89	97	102	102	119	119	188	188	101	101	199	201	175	175	205	205	240	240	315	315
2.11	1	115	115	136	151	292	292	89	97	102	102	117	117	180	180	101	101	199	201	152	152	205	205	240	242	315	315
2.12	1	115	115	151	151	292	292	89	97	102	102	117	119	188	188	99	101	169	201	152	175	205	205	240	242	315	315
2.13	1	115	115	136	151	292	292	89	97	102	102	117	119	180	180	99	101	169	201	152	175	205	205	240	242	315	315
2.14	1	115	115	136	136	292	292	89	97	102	102	117	119	180	180	99	101	169	201	152	175	205	205	240	242	315	315
2.15	1	115	115	136	136	292	292	89	89	102	102	117	119	180	180	101	101	169	169	152	152	205	205	242	242	315	315
3.2	1	115	117	136	136	304	304	89	99	98	98	117	123	174	174	95	103	159	203	175	175	204	204	242	242	317	317
3.3	1	115	121	136	136	292	292	89	91	98	102	117	133	180	180	95	103	159	169	146	146	204	204	0	0	317	317
3.4	1	115	117	136	136	304	304	89	99	102	102	117	125	180	180	87	103	171	203	146	146	203	204	240	242	317	317
3.5	1	115	115	136	136	292	304	89	89	102	102	117	125	172	174	95	95	171	203	146	172	204	204	238	242	317	317
3.6	1	115	117	136	136	292	304	99	99	102	102	117	123	174	180	103	103	159	203	146	175	204	204	240	242	317	317
3.7	1	115	115	136	136	292	304	89	97	98	102	123	123	172	180	95	95	171	203	143	175	204	204	240	242	317	317
3.8	1	117	117	136	136	292	304	89	99	98	98	117	117	174	180	95	103	201	203	146	146	204	204	240	240	317	317
3.9	1	115	115	136	136	292	304	89	89	98	98	117	123	174	180	95	103	159	203	175	175	204	204	240	242	317	317
3.1	1	115	117	136	136	292	292	89	99	98	98	123	123	180	180	95	103	159	203	175	175	204	204	240	242	317	317
3.11	1	115	117	136	136	292	304	89	99	102	102	117	123	174	180	95	103	201	203	146	175	204	204	240	240	317	317
3.12	1	115	115	136	136	304	304	89	99	98	98	117	121	174	174	95	99	159	169	175	175	204	204	240	240	317	345
3.13	1	117	117	136	136	292	304	89	99	98	98	117	123	174	174	95	103	159	203	175	175	204	204	240	240	317	317
3.14	1	115	121	136	136	292	292	91	99	98	102	117	125	180	180	95	101	169	203	146	146	204	207	240	242	317	317
3.15	1	115	117	136	136	292	292	89	89	102	102	117	117	180	180	95	103	201	203	146	146	204	204	240	242	317	317
3.16	1	117	117	136	136	304	304	89	99	98	98	123	123	174	174	95	95	159	203	175	175	204	204	0	0	317	317
3.17	1	117	117	136	136	292	304	89	99	102	102	117	123	174	180	95	103	159	159	146	146	204	204	0	0	317	317
3.18	1	115	117	136	136	292	304	89	99	102	102	117	117	174	180	95	99	159	203	146	146	204	204	0	0	317	317
3.19	1	115	117	136	136	292	304	89	89	98	102	117	123	174	180	95	95	159	159	146	175	204	204	240	240	317	317
4.1	1	115	115	139	139	304	304	95	97	98	98	119	125	0	0	87	99	159	171	146	172	0	0	238	238	317	354
4.3	1	115	117	136	139	304	304	89	97	102	102	125	125	172	172	95	99	171	171	172	172	203	203	240	240	354	354
4.5	1	115	115	136	139	292	304	89	89	98	98	123	125	172	172	99	99	171	171	143	172	0	0	238	240	354	354
4.6	1	115	115	136	139	292	304	89	97	98	98	123	125	172	172	95	99	171	171	143	172	203	203	240	240	354	354
6.1	1	0	0	0	0	0	0	91	93	98	98	0	0	176	180	0	0	0	0	0	0	0	0	0	0	0	0
6.2a	1	121	121	136	208	294	294	89	93	98	102	117	119	176	176	99	111	161	161	143	175	207	211	240	240	317	349
6.2b	1	121	121	136	151	0	0	93	93	98	102	117	119	176	176	99	111	161	177	143	175	207	207	240	240	317	317
6.3	1	121	121	136	208	294	294	93	93	98	102	117	119	180	180	95	97	161	165	175	175	203	207	240	242	317	349
6.4	1	121	121	136	151	294	294	93	93	98	98	117	119	176	176	95	99	161	165	152	175	203	207	240	242	317	317
6.5	1	121	121	136	151	0	0	89	91	98	98	117	125	176	176	97	101	155	161	146	175	207	207	0	0	0	0
6.6	1	117	121	136	151	294	294	91	93	98	102	117	123	180	180	87	97	161	175	143	175	207	219	240	242	317	317
6.7	1	121	121	136	151	294	294	91	93	98	102	117	119	180	180	97	111	161	161	143	175	207	211	240	240	317	317
6.8	1	117	121	136	151	292	294	91	93	98	98	117	117	180	188	97	101	161	161	149	175	204	207	240	240	317	323
6.9	1	117	121	136	208	294	294	91	93	98	102	117	119	180	180	87	99	161	175	175	175	207	207	240	242	317	317
6.1	1	121	121	136	208	292	294	91	91	98	102	117	119	180	180	97	99	161	169	143	175	207	207	240	242	317	321
7.4	1	117	117	136	136	312	312	97	97	116	116	119	125	182	182	99	103	171	171	146	152	204	204	240	240	323	323
7.5	1	117	117	136	136	312	312	95	97	98	116	125	125	182	182	99	103	169	171	146	152	204	204	242	242	323	323
7.6	1	0	0	0	0	0	0	97	97	98	98	119	125	182	182	99	103	169	171	146	146	204	204	240	242	323	323
7.7	1	121	121	136	138	0	0	93	97	98	98	119	119	182	182	95	99	169	175	146	146	203	204	240	242	323	323
7.9	1	121	121	136	136	312	312	89	97	0	0	119	125	0	0	103	103	169	169	152	152	204	204	240	240	315	323
9.2	1	115	115	136	154	292	308	89	95	98	104	123	125	172	182	97	101	173	199	149	175	204	205	240	240	315	345
9.3	1	115	117	139	139	310	310	89	95	98	98	123	123	172	172	99	101	177	177	175	175	204	205	240	242	349	349
9.6	1	115	117	136	136	292	308	89	89	102	104	123	125	172	182	97	99	173	177	149	149	204	204	238	240	321	345
9.7	1	115	117	136	139	310	310	89	95	98	98	123	123	172	172	99	101	177	199	149	175	204	205	240	242	345	349
9.8	1	115	117	136	139	292	310	89	95	98	98	123	123	172	172	99	99	177	199	175	175	204	205	240	240	345	349
9.9	1	115	115	136	139	292	292	89	93	98	98	101	123	172	174	99	101	173	177	175	175	204	211	240	240	323	349
10.3	1	121	121	141	154	294	294	91	91	102	102	101	133	180	186	97	97	159	199	149	149	211	211	240	242	317	317
10.6	1	121	121	141	154	294	294	91	91	102	102	101	133	180	186	97	97	159	199	149	149	211	211	240	242	317	317
11.1	1	121	121	136	136	334	334	89	89	110	110	115	123	172	180	89	97	165	165	146	146	204	204	242	242	317	347
11.2	1	121	121	136	136	334	334	89	99	100	110	115	123	172	180	89	97	165	165	146	146	204	204	240	242	317	347
11.3	1	115	115	136	136	294	334	93	99	100	100	115	115	172	172	97	103	169	173	146	146	204	204	240	242	317	317
11.4	1	115	115	136	139	334	334	89	93	100	110	115	115	172	180	89	99	165	171	146	146	204	204	240	242	317	317
12.7	1	143	143	136	136	292	292	89	95	98	102	123	125	180	180	97	99	171	171	146	146	204	204	240	240	317	345
12.8	1	141	143	136	136	292	292	95	97	102	102	123	125	188	188	99	109	0	0	146	152	203	204	240	240	345	345
14.2	1	121	121	136	151	292	292	91	97	98	116	119	133	180	180	97	103	159	171	149	172	203	203	240	240	0	0
14.3	1	121	121	136	136	0	0	91	91	116	116	113	133	180	180	97	97	159	171	149	149	203	204	240	240	317	317
14.4	1	117	117	136	136	292	292	91	97	98	116	119	125	172	180	97	103	171	171	146	149	203	204	240	240	317	317
14.7	1	117	117	136	136	0	0	89	91	98	116	125	133	180	180	97	103	165	171	146	172	203	203	240	240	317	317
14.8	1	121	121	136	151	0	0	91	91	98	98	125	133	172	172	97	97	159	171	146	172	203	204	240	240	317	317
14.12	1	121	121	136	151	292	292	89	91	116	116	113	133	180	180	0	0	0	0	149	149	203	203	240	240	317	317
14.14	1	117	121	136	151	292	292	91	97	116	116	119	133	180	180	97	103	159	171	149	149	203	203	240	240	345	354
14.15	1	121	121	136	151	0	0	89	97	98	116	125	133	180	180	97	103	159	165	146	172	203	203	240	240	317	317
14.16	1	117	117	136	151	292	292	91	91	98	116	119	125	180	180	97	103	159	165	146	149	203	203	240	240	317	317
14.19	1	121	121	136	151	292	292	89	91	98	98	113	133	180	180	97	103	165	171	152	172	203	203	240	240	317	354
14.21	1	117	117	136	136	292	292	91	97	98	116	119	119	180	180	95	103	161	171	149	149	203	205	240	240	317	345
14.22	1	121	121	136	151	292	292	91	97	116	116	113	133	180	180	97	103	159	165	149	149	203	203	240	240	317	354
14.23	1	117	121	136	136	292	292	91	97	98	98	119	133	180	180	97	97	171	171	149	172	203	203	240	240	345	345
14.24	1	117	121	151	157	0	0	91	91	116	116	119	119	172	172	97	97	159	169	149	149	203	203	240	240	317	317
16.4	1	117	121	138	141	298	298	91	91	98	110	113	121	0	0	107	107	199	201	152	172	207	207	240	240	317	321
16.6	1	117	121	154	154	298	298	91	91	98	102	0	0	180	180	107	107	159	201	149	172	207	207	240	240	317	317
17.1	1	119	119	136	136	294	294	95	95	104	110	113	121	172	172	95	99	159	175	146	146	204	211	238	240	317	317
17.2	1	119	121	136	136	292	294	91	95	108	108	115	115	172	186	89	95	159	169	152	152	204	204	242	242	315	315
17.3	1	121	121	136	136	0	0	91	95	104	104	0	0	0	0	89	89	159	169	0	0	204	204	0	0	0	0
20.2	1	121	121	136	136	292	294	91	91	98	98	125	125	182	182	101	101	161	171	146	175	204	236	240	240	315	323
20.3	1	121	121	136	136	292	294	91	91	98	98	125	125	182	182	97	101	161	171	175	175	204	236	240	240	315	323
20.4	1	121	121	136	136	292	294	91	91	98	98	125	125	182	182	101	101	161	171	175	175	204	236	240	240	315	323
20.5	1	121	121	136	136	292	292	89	91	98	98	115	115	172	180	101	103	171	171	146	146	204	204	240	242	315	323
20.6	1	121	121	136	136	298	298	89	91	98	98	119	125	180	180	97	101	161	161	146	175	203	204	240	240	315	315
20.7	1	121	121	136	136	292	292	91	91	98	98	125	125	182	182	97	101	161	161	175	175	203	236	240	240	315	323
20.8	1	121	121	136	136	0	0	91	91	98	98	115	119	180	180	97	101	161	171	146	152	204	204	240	242	323	323
20.9	1	121	121	136	136	298	298	91	91	98	98	115	125	180	180	97	97	161	161	146	175	203	236	240	240	315	323
20.11	1	121	121	136	138	0	0	91	95	98	110	125	125	0	0	99	101	171	175	143	175	204	236	240	240	315	323
20.14	1	121	121	136	136	0	0	91	91	98	98	113	125	182	182	97	97	171	171	152	175	204	236	240	240	323	323
20.15	1	121	121	136	136	292	292	91	91	98	98	119	125	182	182	97	101	161	161	146	146	203	236	240	242	315	315
20.16	1	121	121	136	136	298	298	91	91	98	98	115	119	180	180	97	97	161	171	146	175	203	204	240	242	315	323
20.18	1	121	121	136	136	292	292	91	91	98	98	125	125	182	182	97	101	161	161	175	175	203	204	240	240	315	315
20.2	1	121	121	136	136	0	0	91	91	98	98	115	125	182	182	97	101	161	171	146	146	204	236	240	240	315	323
20.21a	1	121	121	136	136	0	0	91	91	98	98	115	125	182	182	97	97	161	161	175	175	236	236	240	240	315	323
20.22a	1	121	121	136	136	298	298	91	91	98	98	119	125	180	180	97	101	161	161	146	175	203	204	0	0	315	315
20.23a	1	121	121	136	136	292	292	91	91	98	98	115	125	182	182	97	101	171	171	146	175	203	236	240	240	315	315
20.24a	1	121	121	136	136	298	298	91	91	98	98	125	125	180	180	97	101	161	161	175	175	203	236	240	240	315	315
20.25	1	121	121	136	136	298	298	91	91	98	98	115	119	182	182	97	101	171	171	175	175	203	236	240	242	315	323
20.26	1	121	121	136	136	298	298	91	91	98	98	119	125	180	180	97	97	171	171	146	175	203	204	240	240	315	323
